# Supplementary material for: Understanding Variation in Sets of N-of-1 Trials
Source: PLoS One. 2016 Dec 1;11(12):e0167167. doi: 10.1371/journal.pone.0167167 (PMC5131970; doi:10.1371/journal.pone.0167167)
Supplement: S1 Table — Patient (1–12) is the patient number. Cycle (1–3) is the cycle within patient. Pair labels the 36 pairs of data by patient (first number) and cycle (second number). Period (1–6) is the period within patient. Treatment (A or B) is the treatment given. FEV_1 is the outcome for forced expiratory volume in one second in mL. Missing is an indicator (1 = present, 2 = missing). (XLS) [file pone.0167167.s001.xls]

## Sheet: Genstat Data
Patient	Cycle	Pair	Period	Treatment1	FEV_1	Missing
1	1	1 1	1	A	2394	1
1	1	1 1	2	B	2686	1
1	2	1 2	3	A	2515	1
1	2	1 2	4	B	2675	1
1	3	1 3	6	A	2583	1
1	3	1 3	5	B	2802	1
2	1	2 1	2	A	2746	1
2	1	2 1	1	B	2726	1
2	2	2 2	3	A	2592	1
2	2	2 2	4	B	2867	1
2	3	2 3	6	A	2743	1
2	3	2 3	5	B	2742	1
3	1	3 1	1	A	2668	1
3	1	3 1	2	B	2560	1
3	2	3 2	3	A	2542	1
3	2	3 2	4	B	2584	1
3	3	3 3	6	A	2491	1
3	3	3 3	5	B	2737	1
4	1	4 1	1	A	2397	1
4	1	4 1	2	B	2696	1
4	2	4 2	3	A	2411	1
4	2	4 2	4	B	2895	1
4	3	4 3	6	A	2499	1
4	3	4 3	5	B	2760	1
5	1	5 1	2	A	3179	1
5	1	5 1	1	B	3221	1
5	2	5 2	3	A	2952	1
5	2	5 2	4	B	3096	1
5	3	5 3	5	A	2600	1
5	3	5 3	6	B	3192	1
6	1	6 1	1	A	2643	1
6	1	6 1	2	B	2496	1
6	2	6 2	4	A	2759	1
6	2	6 2	3	B	2847	1
6	3	6 3	5	A	2651	1
6	3	6 3	6	B	2860	1
7	1	7 1	1	A	2678	1
7	1	7 1	2	B	2843	1
7	2	7 2	3	A	2492	1
7	2	7 2	4	B	2763	1
7	3	7 3	5	A	2801	1
7	3	7 3	6	B	2890	1
8	1	8 1	2	A	2887	1
8	1	8 1	1	B	2862	1
8	2	8 2	3	A	2875	1
8	2	8 2	4	B	3083	1
8	3	8 3	5	A	2689	1
8	3	8 3	6	B	2967	1
9	1	9 1	2	A	2490	1
9	1	9 1	1	B	2841	1
9	2	9 2	3	A	2648	1
9	2	9 2	4	B	3044	1
9	3	9 3	6	A	2688	1
9	3	9 3	5	B	2914	1
10	1	10 1	2	A	2268	1
10	1	10 1	1	B	2576	1
10	2	10 2	3	A	2413	1
10	2	10 2	4	B	2493	1
10	3	10 3	6	A	2344	1
10	3	10 3	5	B	2699	1
11	1	11 1	2	A	2617	1
11	1	11 1	1	B	2923	1
11	2	11 2	4	A	2629	1
11	2	11 2	3	B	2832	1
11	3	11 3	6	A	2732	2
11	3	11 3	5	B	2866	2
12	1	12 1	1	A	2627	1
12	1	12 1	2	B	2759	1
12	2	12 2	4	A	2712	2
12	2	12 2	3	B	2698	2
12	3	12 3	5	A	2572	2
12	3	12 3	6	B	2826	2
